# Supplementary material for: A Randomized Clinical Trial of a Fractional Low Dose of BNT162b2 Booster in Adults Following AZD1222
Source: Vaccines (Basel). 2022 Jun 8;10(6):914. doi: 10.3390/vaccines10060914 (PMC9230769; doi:10.3390/vaccines10060914)
Supplement: Supplementary file 1 [file vaccines-10-00914-s001.zip]

Archive with 1 entries (1 files):
- vaccines-1704679-supplementary.pdf
